# Supplementary material for: Expression of Concern: Early Events Associated with Infection of Epstein-Barr Virus Infection of Primary B-Cells
Source: PLoS One. 2021 Aug 19;16(8):e0256674. doi: 10.1371/journal.pone.0256674 (PMC8376012; doi:10.1371/journal.pone.0256674)
Supplement: S1 File — (XLSX) [file pone.0256674.s001.xlsx]

## Sheet: GFP
				%GFP expression
				ACV0	ACV 25
			6	0.23	0.11
			12	1.22	0.73
			24	4.83	2.23
			48	7.89	4.35
			72	19.13	13.24
			96	18.97	14.24
			120	17.28	12.3
			168	18.24	13.24

## Sheet: Ki-67
		%Ki-67 expression
				ACV0	ACV25
6 hrs			6	1.06	1.09
12 hrs	3.39	4.1	12	2.21	2.11
24 hrs	3.15	3.26	24	3.37	2.33
48 hrs	2.03	3.89	48	15.76	12.45
72 hrs	23.5	13.1	72	47.65	32.43
96 hrs			96	58.15	36.24
120 hrs	41.5	40.9	120	63.7	34.24
7 days	42.2		168	68.05	40.23
