# Supplementary material for: Expression of Concern: Early Events Associated with Infection of Epstein-Barr Virus Infection of Primary B-Cells
Source: PLoS One. 2021 Aug 19;16(8):e0256674. doi: 10.1371/journal.pone.0256674 (PMC8376012; doi:10.1371/journal.pone.0256674)
Supplement: S2 File — (XLS) [file pone.0256674.s002.xls]

## Sheet: Raw data
Well / Set	Dye	Content	Description	Efficiency	C(t)
A1	SBG1	Sample	0h BZLF1 rt+	0.2775	27.35
A2	SBG1	Sample	0h BZLF1 rt-	0.8637	30.04
A3	SBG1	Sample	0h BcLF1 rt+	0.8028	25.27
A4	SBG1	Sample	0h BcLF1 rt-	0.3214	35.62
A5	SBG1	Sample	0h BALF5 rt+	0.0924	9.81
A6	SBG1	Sample	0h BALF5 rt-	0.0884	16.14
A7	SBG1	Sample	0h GAPDH rt+	0.9533	2.89
A8	SBG1	Sample	0h GAPDH rt-	0.7727	28.57
B1	SBG1	Sample	12h BZLF1 rt+	0.9774	28.7
B2	SBG1	Sample	12h BZLF1 rt-	0.6811	29.15
B3	SBG1	Sample	12h BcLF1 rt+	0.9684	24.21
B4	SBG1	Sample	12h BcLF1 rt-	0.7992	23.89
B5	SBG1	Sample	12h BALF5 rt+	0.1659	5.35
B6	SBG1	Sample	12h BALF5 rt-	0.2684	6.07
B7	SBG1	Sample	0h GAPDH rt+	0.1563	15.46
B8	SBG1	Sample	0h GAPDH rt-	0.9728	20.35
C1	SBG1	Sample	48h BZLF1 rt+	0.1533	5.16
C2	SBG1	Sample	48h BZLF1 rt-	0.5581	26.39
C3	SBG1	Sample	48h BcLF1 rt+	0.9743	25.76
C4	SBG1	Sample	48h BcLF1 rt-	0.3597	31.13
C5	SBG1	Sample	48h BALF5 rt+	0.3286	4.7
C6	SBG1	Sample	48h BALF5 rt-	0.1692	8.72
C7	SBG1	Sample	48h GAPDH rt+	0.0181	6.47
C8	SBG1	Sample	48h GAPDH rt-	0.4669	21.18
D1	SBG1	Sample	72h BZLF1 rt+	0.0839	24.64
D2	SBG1	Sample	72h BZLF1 rt-	0.5633	29.47
D3	SBG1	Sample	72h BcLF1 rt+	0.7732	24.57
D4	SBG1	Sample	72h BcLF1 rt-	0.5358	30.41
D5	SBG1	Sample	72h BALF5 rt+	0.3179	5.81
D6	SBG1	Sample	72h BALF5 rt-	0.1267	7.78
D7	SBG1	Sample	72h GAPDH rt+	0.1174	14.24
D8	SBG1	Sample	72h GAPDH rt-	0.4889	25.13
E1	SBG1	Sample	96h BZLF1 rt+	0.1204	24.82
E2	SBG1	Sample	96h BZLF1 rt-	0.7054	30.09
E3	SBG1	Sample	96h BcLF1 rt+	0.9028	23.87
E4	SBG1	Sample	96h BcLF1 rt-	0.4752	30.48
E5	SBG1	Sample	96h BALF5 rt+	0.2365	4.54
E6	SBG1	Sample	96h BALF5 rt-	0.1399	6.63
E7	SBG1	Sample	96h GAPDH rt+	0.2361	14.88
E8	SBG1	Sample	96h GAPDH rt-	0.6188	26.15
F1	SBG1	Sample	120h BZLF1 rt+	0.637	28.18
F2	SBG1	Sample	120h BZLF1 rt-	0.909	29.52
F3	SBG1	Sample	120h BcLF1 rt+	0.5988	23.61
F4	SBG1	Sample	120h BcLF1 rt-	0.3829	31.45
F5	SBG1	Sample	120h BALF5	0.2641	4.16
F6	SBG1	Sample	120h BALF5	0.1435	6.54
F7	SBG1	Sample	120h GAPDH rt+	0.6584	15.21
F8	SBG1	Sample	120h GAPDH rt-	0.5836	22.57
G1	SBG1	Sample	168h BZLF1 rt+	0.8755	27.73
G2	SBG1	Sample	168h BZLF1 rt-	1.1208	29.42
G3	SBG1	Sample	168h BcLF1 rt+	0.8853	27.77
G4	SBG1	Sample	168h BcLF1 rt-	0.8444	25.77
G5	SBG1	Sample	168h BALF5 rt+	0.0614	9.2
G6	SBG1	Sample	168h BALF5 rt-	0.1738	6.76
G7	SBG1	Sample	168h GAPDH rt+	0.7656	20.3
G8	SBG1	Sample	168h GAPDH rt-	N/A	N/A

## Sheet: BALF5
	27.35	0h BZLF1 rt-	30.04	2.69		0h GAPDH rt-	28.57	28.57
12h BZLF1 rt+	28.7	12h BZLF1 rt-	29.15	0.45		0h GAPDH rt-	20.35	20.35
48h BZLF1 rt+	5.16	48h BZLF1 rt-	26.39	21.23		48h GAPDH rt-	21.18	21.18
72h BZLF1 rt+	24.64	72h BZLF1 rt-	29.47	4.83		72h GAPDH rt-	25.13	25.13
96h BZLF1 rt+	24.82	96h BZLF1 rt-	30.09	5.27		96h GAPDH rt-	26.15	26.15
120h BZLF1 rt+	28.18	120h BZLF1 rt-	29.52	1.34		120h GAPDH rt-	22.57	22.57
168h BZLF1 rt+	27.73	168h BZLF1 rt-	29.42	1.69		168h GAPDH rt-	N/A	#VALUE!
																		0h GAPDH rt+	2.89
																		0h GAPDH rt+	15.46
																		48h GAPDH rt+	6.47
																		72h GAPDH rt+	14.24
																		96h GAPDH rt+	14.88
																		120h GAPDH rt+	15.21
																		168h GAPDH rt+	20.3
0h BcLF1 rt+	25.27	0h BcLF1 rt-	35.62	10.35		0h GAPDH rt-	28.57	28.57
12h BcLF1 rt+	24.21	12h BcLF1 rt-	23.89	-0.32		0h GAPDH rt-	20.35	20.35
48h BcLF1 rt+	25.76	48h BcLF1 rt-	31.13	5.37		48h GAPDH rt-	21.18	21.18
72h BcLF1 rt+	24.57	72h BcLF1 rt-	30.41	5.84		72h GAPDH rt-	25.13	25.13
96h BcLF1 rt+	23.87	96h BcLF1 rt-	30.48	6.61		96h GAPDH rt-	26.15	26.15
120h BcLF1 rt+	23.61	120h BcLF1 rt-	31.45	7.84		120h GAPDH rt-	22.57	22.57
168h BcLF1 rt+	27.77	168h BcLF1 rt-	25.77	-2		168h GAPDH rt-	N/A	#VALUE!
0h BALF5 rt+	9.81	0h BALF5 rt-	16.14	6.33		0h GAPDH rt-	28.57	28.57
12h BALF5 rt+	5.35	12h BALF5 rt-	6.07	0.72		0h GAPDH rt-	20.35	20.35
48h BALF5 rt+	4.7	48h BALF5 rt-	8.72	4.02		48h GAPDH rt-	21.18	21.18
72h BALF5 rt+	5.81	72h BALF5 rt-	7.78	1.97		72h GAPDH rt-	25.13	25.13
96h BALF5 rt+	4.54	96h BALF5 rt-	6.63	2.09		96h GAPDH rt-	26.15	26.15
120h BALF5	4.16	120h BALF5	6.54	2.38		120h GAPDH rt-	22.57	22.57
168h BALF5 rt+	9.2	168h BALF5 rt-	6.76	-2.44		168h GAPDH rt-	N/A	#VALUE!
									BALF5
	ACV 0	ACV25	SD	SD
6	1.62	0.35	0.73	0.23
12	4.55	0.72	1.53	0.39
24	3.28	1.14	0.78	0.4
48	3.26	1.16	0.58	0.64
72	2.63	1.21	0.63	0.22
96	1.41	0.38	0.4	0.12
120	2.66	0.91	0.68	0.11
168	4.13	0.78	1.29	0.29
